# Supplementary material for: Giving syphilis and gonorrhea to friends: using in-person friendship networks to find additional cases of gonorrhea and syphilis
Source: BMC Public Health. 2020 Oct 21;20:1526. doi: 10.1186/s12889-020-09589-2 (PMC7575333; doi:10.1186/s12889-020-09589-2)
Supplement: Supplementary file 1 — Additional file 1: Supplementary Material 1. Stata and R code used for analysis. This text file includes the Stata and R code used to produced the results in the paper. [file 12889_2020_9589_MOESM1_ESM.txt]

# Syphilis social network analysis files.

# Stata code
 * looking at which index and non-index have diseases
 use "/Users/jerosenbaum/Desktop/projects/Rompalo-SSN/rompalo_ssn_ls526_select_mergenetidv3_NEWv2.dta", clear

 use "/Users/jerosenbaum/Desktop/projects/Rompalo-SSN/rompalo_ssn_ls526_select_mergenetidv3_NEWv2.dta", clear
 
gen isroot=( studyid== root)
tab hiv_i isroot, col chi2 missing
tab gc_i isroot, col chi2 missing
tab ct_i isroot, col chi2 missing
tab syph_i isroot, col chi2 missing
tab preg_i isroot, col chi2 missing
* was HIV previously diagnosed.  Yes.  
table hiv_i htcares1 isroot, missing

gen hiv_missing=hiv_i==4
gen gc_missing=gc_i==4
gen ct_missing=ct_i==4
gen syph_missing=syph_i==4 | syph_i==.


tab hiv_missing isroot, col chi2 missing
tab gc_missing isroot, col chi2 missing
tab ct_missing isroot, col chi2 missing
tab syph_missing isroot, col chi2 missing


gen new_ct=(ct_i==1 & isroot==0)
gen new_gc=(gc_i==1 & isroot==0)
gen new_syph=(syph_i==1 & isroot==0)
gen new_sti=new_ct==1 | new_gc==1 | new_syph==1
tab syphstg_i if new_syph==1

tab evermarried isroot, col chi2
tab main_partner isroot, col chi2
tab livein_partner isroot, col chi2
tab male isroot, col chi2
tab black isroot, col chi2

tab esstats1 isroot, col chi2
tab employed_ft isroot, col chi2
tab employed_pt isroot, col chi2
tab unemployed isroot, col chi2
tab out_of_labor_force isroot, col chi2

gen hsgrad=grade_completed>=12
tab hsgrad isroot, col chi2
tab imprisoned_10yrs isroot, col chi2
tab imprisoned_6* isroot, col chi2

tab injected_10yrs isroot, col chi2
tab injected_6 isroot, col chi2

tab age_under18 isroot, col chi2
tab age18_25 isroot, col chi2
tab age25_34 isroot, col chi2
tab age35_44 isroot, col chi2
tab age45plus isroot, col chi2

tab age_under18 new_sti if isroot==0, col chi2
tab age18_25 new_sti if isroot==0, col chi2
tab age25_34 new_sti if isroot==0, col chi2
tab age35_44 new_sti if isroot==0, col chi2
tab age45plus new_sti if isroot==0, col chi2

ranksum age, by(new_sti)
bysort gc_i: centile age
bysort syph_i: centile age
tab gc_i syph_i
centile age if gc_i==0 & syph_i==0

centile num_partners_90days if isroot==0, centile(5 25 50 75 95)
centile num_partners_90days if isroot==1, centile(5 25 50 75 95)

centile num_partners_90days if gc_i==0 & syph_i==0, centile(5 25 50 75 95)
centile num_partners_90days if gc_i==1 , centile(5 25 50 75 95)
centile num_partners_90days if syph_i==1, centile(5 25 50 75 95)


* arrested_pastyr syphilis_ever syphilis_90days gonorrhea_ever gonorrhea_90days chlamydia_ever chlamydia_90days alcohol_wk alcohol_drinks_day used_anothers_cooker used_anothers_needle used_unsure_needle anal_90d vaginal_90d oral_90d num_partners_90days paid_for_sex num_paid_for_sex been_paid_for_sex num_been_paid_for_sex sex_with_crack_smoker num_sex_with_crack_smoker hivpos_partners partner_hh partners_1block partners_5block partners_1mile share_cooker_needle live_ownapt unstable_housed time_in_apt num_male_partners num_female_partners


use "/Users/jerosenbaum/Desktop/projects/Rompalo-SSN/rompalo_ssn_ls526-stata2.dta"

merge 1:1 studyid using "/Users/jerosenbaum/Desktop/projects/Rompalo-SSN/rompalo_ssn_ls526_select_mergenetidv3_NEWv2-nov8.dta", generate(_merge4)

save "/Users/jerosenbaum/Desktop/projects/Rompalo-SSN/rompalo_ssn_ls526-stata2-nov8-merged.dta"

tab ssgays1 isroot, col chi2
gen straight=ssgays1==1
tab straight isroot, col chi2

###

* I don't know what this file is
* This file doesn't have an indicator for the root of the network
* use "/Users/janet/Desktop/projects/Rompalo-SSN/rompalo_ssn_ls526-stata.dta"


* This file seems to have less than the above file, but it does have more STD stuff and the root variable.
* use "/Users/janet/Desktop/projects/Rompalo-SSN/rompalo_ssn_ls526_select_mergenetidv3_NEWv2.dta", clear

use "/Users/janet/Desktop/projects/Rompalo-SSN/ssn-age2.dta"
* tab1 sumcnt root GCSSN_1 DMSEXS1 DMDOBMS1 DMDOBYS1 DMDOBDS1 DMRACES1 DMEDUS1 DMMARS1 DMEVERS1 DMMAINS1 DMLIVWS1 DMLONMS1 DMKIDS1


*sumcnt:  unsure --- 526
* root:  identity of root?
* gcssn_1:  available for 196, missing otherwise  330
* dmsexs1:  sex as observed.  
gen male=(dmsexs1==1)
* dmsobms1:  

gen age=floor((mdy(s1month,s1day,s1year)-mdy(dmdobms1,dmdobds1,dmdobys1))/365.25)

*outfile studyid age using  "/Users/janet/Desktop/projects/Rompalo-SSN/ssn-age.dta", replace

* race:  dmraces1
gen black=(dmraces1==1 | dmraces1==2)
*gen latino=(dmraces1==2 | dmraces1==4)
*gen white=(dmraces1==3)

replace age=33 if age==.

gen age_under18=age<18
gen age18_24=age>=18 & age<25
gen age25_34=age>=25 & age<35
gen age35_44=age>=35 & age<45
gen age45plus=age>=45

*whether is index case
gen isroot=( studyid== root)

* grade:  dmedus1
gen grade_completed=dmedus1
gen marital_status=dmmars1
gen married=(dmmars1==1)
gen never_married=(dmmars1==5)
gen divorced_sep_widowed=(dmmars1==2 | dmmars1==3 | dmmars1==4)

gen evermarried=dmevers1==1
gen main_partner=(dmmains1==1)
gen livein_partner=(dmlivws1==1)

gen num_months_live_partner=(dmlonms1)
replace num_months_live_partner=0 if dmlonms1==.


gen num_kids=dmkids1
replace num_kids=0 if dmkids1==.

* studyid, netid
* hclivs1:  current living situation
* esstats1:  current employment status

gen employed_ft=esstats1==1
gen employed_pt=esstats1==2
gen unemployed=esstats1==3
gen out_of_labor_force=esstats1==4

* phpriss1:  been in prison 10 years

gen imprisoned_10yrs=(phpriss1==1)
gen imprisoned_6mos=(phprits1==1)
gen injected_10yrs=(phinjes1==1)
gen injected_6mos=(phinjcs1==1)

gen arrested_pastyr=pharres1
replace arrested_pastyr=0 if pharres1==.

* ever had syph, gonorrhea, chlamydia
gen syphilis_ever=(mhsyphs1==1)
gen syphilis_90days=(mhsyp9s1==1)
gen gonorrhea_ever=(mhgonos1==1)
gen gonorrhea_90days=(mhgon9==1)
gen chlamydia_ever=(mhchlas1==1)
gen chlamydia_90days=(mhchl9s1==1)

gen hiv_pos=(h1posis1==1)

gen alcohol_wk=(auweeks1)
replace alcohol_wk=0 if auweeks1==.

gen alcohol_drinks_day=aumanys1
replace alcohol_drinks_day=. if aumanys1==.
gen used_anothers_cooker=ibocoos1
replace used_anothers_cooker=0 if ibocoos1==.

gen used_anothers_needle=ibonces1
replace used_anothers_needle=0 if ibonces1==.

gen used_unsure_needle=ibonsrs1
replace used_unsure_needle=0 if ibonsrs1==.

* whether had exach kind of sex in the past 90 days 

gen anal_90d=(ssre9ps1==1)
gen vaginal_90d=(ssva9s1==1)
gen oral_90d=(ssora9s1==1)

gen num_partners_90days=ssmanys1
replace num_partners_90days=0 if ssmanys1==.

#gen num_male_partners=sspmals1
#replace num_male_partners=0 if sspmals1==.

#gen num_female_partners=sspfems1
#replace num_female_partners=0 if sspfems1==.

gen paid_for_sex=(ssmones1==1)
gen num_paid_for_sex=ssmonns1
replace num_paid_for_sex=0 if ssmonns1==.

gen been_paid_for_sex=(ssdrugs1==1)
gen num_been_paid_for_sex=ssdrgns1
replace num_been_paid_for_sex=0 if ssdrgns1==.

* smoker of what?
gen sex_with_crack_smoker=(sswcrks1==1)
gen num_sex_with_crack_smoker=sswcrns1
replace num_sex_with_crack_smoker=0 if sswcrns1==.

gen hivpos_partners=(sshivns1==1 | sshivns1==4)
gen partner_hh=(sshouss1==1)
gen partners_1block=(ssblcks1)
replace partners_1block=0 if ssblcks1==0

gen partners_5block=(ss5blks1)
replace partners_5block=0 if ss5blks1==0

gen partners_1mile=(ssmiles1)
replace partners_1mile=0 if ssmiles1==0

replace num_partners_90days=10 if num_partners_90days>10
replace num_male_partners=10 if num_male_partners>10
replace num_female_partners=10 if num_female_partners>10

replace syph_i=4 if syph_i==.

gen share_cooker_needle=(used_anothers_cooker>0 | used_anothers_needle>0 | used_unsure_needle>0)

gen live_ownapt=(hclivs1==1)
gen unstable_housed=(hclivs1!=1 & hclivs1!=2)

gen time_in_apt=.
replace time_in_apt=hclonys1 if hclonys1!=.
replace time_in_apt=hclonms1/12 if hclonms1!=.
replace time_in_apt=4.7 if time_in_apt==.

gen employed=(esstats1==1 | esstats1==2)

gen homeless10y=(phhomes1==1)
gen homeless6m=(phhomts1==1)
replace homeless10y=1 if homeless6m==1
gen prison10y=(phpriss1==1)
gen prison6m=(phprits1==1)
replace prison10y=1 if prison6m==1
gen ever_mentally_ill=(mhments1==1)
gen ever_depressed=(eq5b=="Bipola / Depression" | eq5b=="DEPRESSION" | eq5b=="Depession" | eq5b=="Depressioh" | eq5b=="Depression" | eq5b=="Depression 1999 and 2000" | eq5b=="Depression, Schizophrenia" | eq5b=="Depression, stress" | eq5b=="Depression/Drug Addiction" | eq5b=="depression" | eq5b=="depression/schizophrenia" | eq5b=="zoloft")

gen marijuana_12m=(dumalas1>=5 & dumalas1!=.)
gen marijuana_1m=(dumalas1==8 & dumalas1!=.)
gen heroin_inject_12m=(duhelas1>=5 & duhelas1!=.)
gen heroin_inject_1m=(duhelas1==8 & duhelas1!=.)
gen heroin_snort_12m=(dushlas1>=5 & dushlas1!=.)
gen heroin_snort_1m=(dushlas1==8 & dushlas1!=.)
gen crack_12m=(ducrlas1>=5 & ducrlas1!=.) 
gen crack_1m=(ducrlas1==8 & ducrlas1!=.)
gen cocaine_12m=(dusclas1>=5 & dusclas1!=.)
gen cocaine_1m=(dusclas1==8 & dusclas1!=.)
gen cocaine_inject_12m=(ducolas1>=5 & ducolas1!=.)
gen cocaine_inject_1m=(ducolas1==8 & ducolas1!=.)
gen speedball_12m=(dusplas1>=5 & dusplas1!=.)
gen speedball_1m=(dusplas1==8 & dusplas1!=.)

gen num_male_partners=.
replace num_male_partners=sspsxms1 if sspsxms1!=.
replace num_male_partners=sspmals1 if sspmals1!=.
gen num_female_partners=.
replace num_female_partners=sspsxfs1 if sspsxfs1!=.
replace num_female_partners=sspfems1 if sspfems1!=.

gen msm=(male==1 & num_male_partners>0 & num_male_partners!=.)
gen msw=(male==1 & num_female_partners>0 & num_female_partners!=.)
gen wsm=(male==0 & num_male_partners>0 & num_male_partners!=.)
gen wsw=(male==0 & num_female_partners>0 & num_female_partners!=.)
replace msm=. if num_male_partners==.
replace msw=. if num_female_partners==.
replace wsm=. if num_male_partners==.
replace wsw=. if num_female_partners==.


# if they have one sexual orientation and the other is missing, 
# use the available one
replace msw=0 if msm==1 & msw==.
replace msm=0 if msm==. & msw==1
replace wsw=0 if wsm==1 & wsw==.
replace wsm=0 if wsm==. & wsw==1

gen orientation_missing=1 if (wsw==. & msw==. & msm==. & wsm==.)

tab msm msw if male==1, missing
tab wsw wsm if male==0, missing

replace msm=. if male==0
replace msw=. if male==0
replace wsw=. if male==1
replace wsm=. if male==1

gen msmw=msw==1 & msm==1
gen wsmw=wsw==1 & wsm==1
replace msmw=. if male==0
replace wsmw=. if male==1

tab msm isroot, chi2 col
tab wsm isroot, chi2 col
tab male isroot, chi2 col

gen cesd=(pwboths1+pweats1+pwblues1 + pwminds1 + pwdeprs1 + pweros1 +pwfails1 + pwfears1 + pwslees1 + (3-pwhapys1) + pwtalks1 + pwlones1 + pwfries1 + (3-pwenjos1) + pwcrys1 + pwdisls1 + pwnogos1 + (3-pwjusts1) + pwsads1 + (3-pwhopes1))/60
replace cesd=0.23 if cesd==.
gen cesd_distress=(cesd>0.26)

 gen heroin_inject_snort_12m=( heroin_inject_12m | heroin_snort_12m)
 gen heroin_inject_snort_1m=( heroin_inject_1m | heroin_snort_1m)


####

outfile studyid hiv_i gc_i ct_i syph_i syphstg_i using "/Users/janet/Desktop/projects/Rompalo-SSN/ssn-stdstatus.csv", comma replace

outfile studyid male black married  using "/Users/janet/Desktop/projects/Rompalo-SSN/ssn-test.csv", comma replace missing wide


### Take out the uninteresting ones
# black
# num_kids imprisoned_10yrs imprisoned_6mos injected_10yrs injected_6mos arrested_pastyr  syphilis_ever syphilis_90days gonorrhea_ever gonorrhea_90days chlamydia_ever chlamydia_90days alcohol_wk alcohol_drinks_day used_anothers_cooker used_anothers_needle used_unsure_needle anal_90d vaginal_90d oral_90d  paid_for_sex num_paid_for_sex been_paid_for_sex num_been_paid_for_sex sex_with_crack_smoker num_sex_with_crack_smoker  hivpos_partners ever_mentally_ill ever_depressed  homeless6m

#outfile studyid isroot hiv_i gc_i ct_i syph_i male age grade_completed marital_status main_partner livein_partner num_partners_90days num_male_partners num_female_partners  using "/Users/janet/Desktop/projects/Rompalo-SSN/ssn-all.csv", comma replace missing wide


outfile studyid isroot hiv_i gc_i ct_i syph_i male age msw msm wsw wsm grade_completed employed marital_status main_partner livein_partner num_partners_90days injected_10yrs injected_6mos share_cooker_needle cesd marijuana_12m marijuana_1m heroin_inject_snort_12m heroin_inject_snort_1m crack_12m crack_1m homeless10y  prison10y prison6m using "/Users/janet/Desktop/projects/Rompalo-SSN/ssn-all.csv", comma replace missing wide

## this is just for the isroot variable
outfile studyid isroot using "/Users/janet/Desktop/projects/Rompalo-SSN/ssn-index.csv", comma replace missing wide


######### first pass out
outfile studyid age_firstsex male black grade_completed marital_status married never_married divorced_sep_widowed evermarried main_partner livein_partner num_months_live_partner num_kids imprisoned_10yrs imprisoned_6mos injected_10yrs injected_6mos arrested_pastyr syphilis_ever syphilis_90days gonorrhea_ever gonorrhea_90days chlamydia_ever chlamydia_90days alcohol_wk alcohol_drinks_day used_anothers_cooker used_anothers_needle used_unsure_needle anal_90d vaginal_90d oral_90d num_partners_90days num_male_partners num_female_partners num_main_partners num_cas_partners num_exchange_partners condoms_vag paid_for_sex num_paid_for_sex been_paid_for_sex num_been_paid_for_sex sex_with_crack_smoker num_sex_with_crack_smoker hivpos_partners partner_hh partners_1block partners_5block partners_1mile ever_forcedsex using "/Users/janet/Desktop/projects/Rompalo-SSN/ssn-covariates.csv", comma replace missing wide

#### IGRAPH CODE for R

# trying igraph to see if it's more intuitive
library(gplots)
library(igraph)
library(MASS)

# edge list
SSN2<-read.csv(file="/Users/janet/Desktop/projects/Rompalo-SSN/ssn-linked-edgelist-mar4.csv", header=T)
edge.list<-SSN2[1:307,1:3]
colnames(edge.list)<-c("ID", "parent", "sexual")
#edge.list.sexual<-SSN2[SSN2[,3]==1,1:3]
edge.list.sexual<-subset(SSN2[, SSN2[,3]==1)


# parameters and vertex properties
SSN.ALL<-read.csv(file="/Users/janet/Desktop/projects/Rompalo-SSN/ssn-all.csv", header=T)

colnames(SSN.ALL)<-c("ID", "index_case", "HIV", "GC", "CT", "syphilis", "male", "age", "MSW", "MSM", "WSW", "WSM", "grade_completed", "employed", "marital_status", "main_partner", "livein_partner", "num_partners_90days", "IDU_10y", "IDU_6mos", "share_needle_cooker", "CESD", "marijuana_12m", "marijuana_1m", "heroin_inject_snort_12m", "heroin_inject_snort_1m", "crack_12m", "crack_1m", "homeless10y", "prison10y", "prison6m")

VA<-SSN.ALL

cesd.dep<-(VA$CESD>0.26)

#male.partners=VA$num_male_partners, female.partners=VA$num_female_partners,

g1<-graph.empty()
g1<-add.vertices(g1, nrow(VA), ID=as.character(VA$ID), index=VA$index_case, HIV=(VA$HIV==1), GC=(VA$GC==1), CT=(VA$CT==1), syph=(VA$syphilis==1), 
HIV.miss=(VA$HIV==4), GC.miss=(VA$GC==4), CT.miss=(VA$CT==4), syph.miss=(VA$syphilis==4), male=VA$male, age=VA$age, educ=VA$grade_completed, job=VA$employed, married=(VA$marital_status==1), main.partner=VA$main_partner, livein.partner=VA$livein_partner, partners90d=VA$num_partners_90days, msm=VA$MSM, msw=VA$MSW, wsw=VA$WSW, wsm=VA$WSM, dep=cesd.dep, pot_1y=VA$marijuana_12m, pot_1m=VA$marijuana_1m, heroin_1y=VA$heroin_inject_snort_12m, heroin_1m=VA$heroin_inject_snort_1m, crack_1y=VA$crack_12m, crack_1m=VA$crack_1m, cesd=VA$CESD, IDU_10y=VA$IDU_10y, IDU_6m=VA$IDU_6mos, share_needle=VA$share_needle_cooker, homeless10y=VA$homeless10y, prison10y=VA$prison10y, prison6m=VA$prison6m, sexualcontact=0)

ids<-1:length(V(g1)$ID)-1
names(ids)<-V(g1)$ID
to<-as.character(edge.list[,1])
from<-as.character(edge.list[,2])
edges<-matrix(c(ids[to], ids[from], edge.list[,3]), ncol=3)
g1<-add.edges(g1, t(edges[,1:2]), sexual=edges[,3])

# Count the number of index cases:
sum(V(g1)$index)
table(degree(g1), V(g1)$sexualcontact)


# count number of non-index cases with each disease
sum(V(g1)$index==0 & V(g1)$GC==1)
sum(V(g1)$index==0 & V(g1)$CT==1)
sum(V(g1)$index==0 & V(g1)$HIV==1)


# Code vertices of degree 1 as social if their edge is social and sexual if sexual.  I think this method will work better than below method which probably didn't get the right answer.  
# Code vertices of degree > 1 as sexual if any edge is sexual? 
# Or code as social if any edge is social. Or sum up.  
# something is wrong with k=12, 14, 30, 32
# I don't understand what's wrong here.  Why are they finding matches outside the bounds of edges matrix?

degree1<-ids[which(degree(g1)==1)]
n.degree1<-length(degree1)
for (k in 31:n.degree1) {
 V(g1)$sexualcontact[k]<-edges[match(degree1[k], edges),3]
 V(g1)$socialcontact[k]<-1-edges[match(degree1[k], edges),3]

}

# Create new edges matrix:  each vertex and whether sexual.  
contact<-matrix(c(edges[,1],edges[,3]), ncol=2, byrow=F)
origin<-edges[,2:3]

# create lists of vertices that have sexual connections and those with social connections.  
sexual.origin<-origin[origin[,2]==1,1]
social.origin<-origin[origin[,2]==0,1]

sexual.contact<-contact[contact[,2]==1,1]
social.contact<-contact[contact[,2]==0,1]

table(sexual.origin)
table(social.origin)

which(V(g1)$index==1)

# count number of index cases referred by other index cases.  

sum(social.contact %in% which(V(g1)$index==1))
sum(sexual.contact %in% which(V(g1)$index==1))


sexual.contact.index<-sexual.contact[(sexual.contact %in% which(V(g1)$index==1))]
social.contact.index<-social.contact[(social.contact %in% which(V(g1)$index==1))]
contact.index<-sort(c(sexual.contact.index, social.contact.index))
contact.index.graph<-(ids[V(g1)$ID] %in% contact.index)
sum(contact.index.graph==1 & V(g1)$GC==1)
sum(contact.index.graph==1 & V(g1)$CT==1)
sum(contact.index.graph==1 & V(g1)$syph==1)


# can make tables of the vertices:  # of connections of each type for each vertex.
# can also look at whether index 


# another method to count sexual vs. social contacts.  

edges2<-matrix(c(ids[to], ids[from], edge.list[,3]), ncol=3)
colnames(edges2)<-c("to", "from", "sexual")
edges.social<-edges2[edges2[,3]==0,1:2]
edges.sexual<-edges2[edges2[,3]==1,1:2]

o1<-order(edges.sexual[,1])
edges.sexual[o1,]
o2<-order(edges.social[,1])
edges.social[o2,]

# the question I want to answer, is which vertices are in edges.social[,1] that are not present in edges.sexual[,1]?  

soc.in.sex<-edges.social[,1] %in% edges.sexual[,1]
social.in.sexual<-which(soc.in.sex==1)
social.not.in.sexual<-which(soc.in.sex==0)

# all the other vertices are not in the set of sexual connections and would not have been found otherwise.  
vertices.found.with.sexual.connection <-edges.social[social.in.sexual,1]
uf<-uniquely.found<-vertices.not.found.with.sexual.connection <-sort(edges.social[social.not.in.sexual,1])

g1.uf<-subgraph(g1, ids[uf])
g1.nonisolate<-subgraph(g1, ids[which(degree(g1)>0)])
g1.nonisolate.uf<-subgraph(g1.nonisolate, ids[uf])
# apparently there are some "unique" vertices that are isolates.  Why?
# should I be concerned, or does that just mean that I've gotten rid of a duplicate?

g1.uf.nonisolate<-subgraph(g1.uf, ids[which(degree(g1.uf)>0)])

# g2 are the non-isolates.  
g7<-g6<-g5<-g4<-g3<-g2<-subgraph(g1, ids[which(degree(g1)>0)])
g2.male<-subgraph(g2, ids[which(V(g2)$male==1)])
g2.female<-subgraph(g2, ids[which(V(g2)$male==0)])


# want to define a vertex characteristic called social.contact that is 1 if the vertex is not an index and only connected through index cases through social contacts.  0 if vertex is either an index case or (not an index case and connected to an index case through at least one sexual contact.)
#this definition is too restrictive.  
g7.sexual<-subgraph(g7, ids[which(E(g7)$sexual==1)])
V(g7.sexual)$color<-ifelse(V(g7.sexual)$index==1, "black", "white")
tkplot(g7.sexual, vertex.label=NA)
#sexual.contact<-(V(g7)$index==0 & (V(g7)$ID %in% V(g7.sexual)$ID))
#table(sexual.contact, V(g7)$index)
#sexual.contact<-(V(g7)$index==0 & ())


# Index and syphilis status:  
E(g7)$color<-"black"
E(g7)[sexual==0]$color<-"green"
#hc4 <- heat.colors(4)
hc4<-c("black", "blue", "red", "yellow")
index.syphilis <- 4*(V(g7)$index==1&V(g7)$syph==1)+ 3*(V(g7)$index==1&V(g7)$syph==0) + 2*(V(g7)$index==0&V(g7)$syph==1) + 1*(V(g7)$index==0&V(g7)$syph==0)
vcolors <- hc4[index.syphilis]
tkplot(g7, vertex.color=vcolors,vertex.label=NA, vertex.size=5, edge.arrow.size=0.5, edge.color=E(g7)$color)

	 
# Find the sexual contacts.  No, that's not what I wanted. 
g2.contacts<-subgraph(g2, ids[which(V(g2)$index!=1)])
E(g2.contacts)$color<-"black"
E(g2.contacts)[sexual==0]$color<-"green"
tkplot(g2.contacts, vertex.label=NA, vertex.size=5, edge.arrow.size=0.5, edge.color=E(g2.contacts)$color)

# Another way to count sexual contacts:  all the blue dots that have a black arrow pointing to them.  
g2.contacts<-g2
E(g2.contacts)$color<-"black"
E(g2.contacts)[sexual==0]$color<-"green"
V(g2.contacts)$color <- ifelse(V(g2.contacts)$index==1, "red", "blue")
tkplot(g2.contacts, vertex.size=5, edge.arrow.size=0.5, edge.color=E(g2.contacts)$color)


g2.social<-subgraph(g2, ids[which(E(g2)$sexual==0)])
E(g2.social)$color<-"black"
E(g2.social)[sexual==0]$color<-"green"
V(g2.social)$color <- ifelse(V(g2.social)$index==1, "red", "blue")

tkplot(g2.contacts, vertex.size=10, edge.arrow.size=0.5, edge.color=E(g2.contacts)$color)
tkplot(g2.social, vertex.size=5, edge.arrow.size=0.5, edge.color=E(g2.social)$color)


# g1 is all points.  g2 is only the non-isolates.  
E(g2)$color<-"black"
E(g2)[sexual==1]$color<-"red"
tkplot(g2, edge.color=E(g2)$color, vertex.size=2, vertex.label=NA)
tkplot(g1, edge.color=E(g1)$color, vertex.size=2, vertex.label=NA)


# Plot the index cases as squares
E(g3)$color<-"black"
E(g3)[sexual==0]$color<-"green"
V(g3)$color <- ifelse(V(g3)$syph==1, "black", "white")
V(g3)$shape<-ifelse(V(g3)$index==1, "square", "circle")
#tkplot(g3, edge.color=E(g3)$color, vertex.size=5, edge.arrow.size=0.5, vertex.label=NA)
plot.igraph(g3, edge.color=E(g3)$color, vertex.size=3, edge.arrow.size=0.5, vertex.label=NA, layout=layout.fruchterman.reingold)

V(g7.sexual)$color <- ifelse(V(g7.sexual)$syph==1, "black", "white")
V(g7.sexual)$shape<-ifelse(V(g7.sexual)$index==1, "square", "circle")
plot.igraph(g7.sexual, vertex.size=3, edge.arrow.size=0.5, vertex.label=NA, layout=layout.fruchterman.reingold)
sum(E(g3)$sexual==0)
sum(E(g3)$sexual==1)


sum(V(g3)$syph==1 & V(g3)$index==1)/sum(V(g3)$index==1)
sum(V(g3)$syph==1 & V(g3)$index==0)/sum(V(g3)$index==0)

sum(V(g3)$syph==1 & V(g3)$index==1 & V(g3)$syph.miss==0)/sum(V(g3)$index==1& V(g3)$syph.miss==0)
sum(V(g3)$syph==1 & V(g3)$index==0& V(g3)$syph.miss==0)/sum(V(g3)$index==0& V(g3)$syph.miss==0)

sum(V(g3)$syph==1 & V(g3)$index==1 & V(g3)$syph.miss==0 )/sum(V(g3)$index==1& V(g3)$syph.miss==0)
sum(V(g3)$syph==1 & V(g3)$index==0& V(g3)$syph.miss==0& sexual.contact==1)/sum(V(g3)$index==0& V(g3)$syph.miss==0& sexual.contact==1)


# color the syphilis cases green.  Make the males squares.  

E(g3)$color<-"black"
E(g3)[sexual==0]$color<-"green"
V(g3)$color <- ifelse(V(g3)$syph==1, "red", "blue")
V(g3)$shape<-ifelse(V(g3)$male==1, "square", "circle")
tkplot(g3, edge.color=E(g3)$color, vertex.size=5, edge.arrow.size=0.5, vertex.label=NA)
plot.igraph(g3, edge.color=E(g3)$color, vertex.size=3, edge.arrow.size=0.5, vertex.label=NA, layout=layout.fruchterman.reingold)

E(g4)$color<-"black"
E(g4)[sexual==0]$color<-"green"
V(g4)$shape<-ifelse(V(g4)$male==1, "square", "circle")
V(g4)$color <- ifelse(V(g4)$GC==1, "red", "blue")
plot.igraph(g4, edge.color=E(g4)$color, vertex.size=3, edge.arrow.size=0.5, vertex.label=NA, layout=layout.fruchterman.reingold)

tkplot(g4, edge.color=E(g4)$color, vertex.size=4, edge.arrow.size=0.5, vertex.label=NA)

E(g5)$color<-"black"
E(g5)[sexual==0]$color<-"green"
V(g5)$color<-ifelse(V(g5)$male==1, "red", "blue")

tkplot(g5, edge.color=E(g5)$color, vertex.size=5, edge.arrow.size=0.5, vertex.label=NA)


E(g2.male)$color<-"black"


# Number of partners
truehist(V(g4)$partners90d, breaks=-1:10, xlab="Partners in the past 90 days")
truehist(V(g4)$educ, xlab="Years of education")

# all the participants
length(subset(VA$age, VA$syphilis==1))
length(subset(VA$age, VA$GC==1))
length(subset(VA$age, VA$GC==0 & VA$syphilis==0))

plot(density(subset(VA$age, VA$syphilis==1)), xlim=c(15,70), xlab="Age (years)", col="red", ylim=c(0,0.1), main="")
par(new=T)
plot(density(subset(VA$age, VA$GC==1)), xlim=c(15,70), xlab="Age (years)", col="blue", ylim=c(0,0.1), main="")
par(new=T)
plot(density(subset(VA$age, VA$GC==0 & VA$syphilis==0)), xlim=c(15,70), xlab="Age (years)", col="black", ylim=c(0,0.1), main="")
legend(50, 0.1, legend=c("Syphilis (n=199)", "Gonorrhea (n=170)", "Neither (n=158)"), text.col=c("red", "blue", "black"))
#par(new=T)
#plot(density(VA$age), xlim=c(15,70), xlab="Age (years)", ylim=c(0,0.1), main="")

# Only the ones with contacts
# Age distribution
length(subset(V(g2)$age, V(g2)$syph==1))
length(subset(V(g2)$age, V(g2)$GC==1))
length(subset(V(g2)$age, V(g2)$syph==0 & V(g2)$GC==0))
plot(density(subset(V(g2)$age, V(g2)$syph==1)), xlim=c(15,70), xlab="Age (years)", col="red", ylim=c(0,0.05), main="")
par(new=T)
plot(density(subset(V(g2)$age, V(g2)$GC==1)), xlim=c(15,70), xlab="Age (years)", col="blue", ylim=c(0,0.05), main="")
par(new=T)
plot(density(subset(V(g2)$age, V(g2)$syph==0 & V(g2)$GC==0)), xlim=c(15,70), xlab="Age (years)", col="black", ylim=c(0,0.05), main="")
legend(50, 0.05, legend=c("Syphilis (n=101)", "Gonorrhea (n=67)", "Neither (n=156)"), text.col=c("red", "blue", "black"))

twot.permutation(subset(V(g2)$age, V(g2)$syph==1), subset(V(g2)$age, V(g2)$GC==0 & V(g2)$syph==0))
twot.permutation(subset(V(g2)$age, V(g2)$GC==1), subset(V(g2)$age, V(g2)$GC==0 & V(g2)$syph==0))


# histograms are not clear!  
hist(subset(V(g2)$partners90d, V(g2)$syph==1), xlim=c(-1,10), xlab="Partners in past 90 days", border="red", main="", breaks=-1:10, ylim=c(0,100))
par(new=T)
hist(subset(V(g2)$partners90d, V(g2)$GC==1), xlim=c(-1,10), xlab="Partners in past 90 days", border="blue", main="", breaks=-1:10, ylim=c(0,100))
par(new=T)
hist(subset(V(g2)$partners90d, V(g2)$GC==0 & V(g2)$syph==0), xlim=c(-1,10), xlab="Partners in past 90 days", border="black", main="", breaks=-1:10, ylim=c(0,100))

# Num partners

plot(density(subset(V(g2)$partners90d, V(g2)$syph==1), bw=0.4), xlim=c(-1,10), xlab="Partners in past 90 days", col="red", main="", ylim=c(0,1))
par(new=T)
plot(density(subset(V(g2)$partners90d, V(g2)$GC==1), bw=0.4), xlim=c(-1,10), xlab="Partners in past 90 days", col="blue", main="", ylim=c(0,1))
par(new=T)
plot(density(subset(V(g2)$partners90d, V(g2)$GC==0 & V(g2)$syph==0), bw=0.4), xlim=c(-1,10), xlab="Partners in past 90 days", col="black", main="", ylim=c(0,1))
legend(6, 1, legend=c("Syphilis (n=101)", "Gonorrhea (n=67)", "Neither (n=156)"), text.col=c("red", "blue", "black"))

# significant differences!  
twot.permutation(subset(V(g2)$partners90d, V(g2)$syph==1), subset(V(g2)$partners90d, V(g2)$GC==0 & V(g2)$syph==0))
twot.permutation(subset(V(g2)$partners90d, V(g2)$GC==1), subset(V(g2)$partners90d, V(g2)$GC==0 & V(g2)$syph==0))

# Years of education
plot(density(subset(V(g2)$educ, V(g2)$syph==1), bw=0.4), xlim=c(6,18), xlab="Years of education", col="red", main="", ylim=c(0,0.6))
par(new=T)
plot(density(subset(V(g2)$educ, V(g2)$GC==1), bw=0.4), xlim=c(6,18), xlab="Years of education", col="blue", main="", ylim=c(0,0.6))
par(new=T)
plot(density(subset(V(g2)$educ, V(g2)$GC==0 & V(g2)$syph==0), bw=0.4), xlim=c(6,18), xlab="Years of education", col="black", main="", ylim=c(0,0.6))
legend(13, 0.6, legend=c("Syphilis (n=101)", "Gonorrhea (n=67)", "Neither (n=156)"), text.col=c("red", "blue", "black"))

twot.permutation(subset(V(g2)$educ, V(g2)$syph==1), subset(V(g2)$educ, V(g2)$GC==0 & V(g2)$syph==0))
twot.permutation(subset(V(g2)$educ, V(g2)$GC==1), subset(V(g2)$educ, V(g2)$GC==0 & V(g2)$syph==0))


# CESD scores
plot(density(subset(V(g2)$cesd, V(g2)$syph==1)), xlim=c(0,1), xlab="Depression score (CESD)", col="red", main="", ylim=c(0,3))
par(new=T)
plot(density(subset(V(g2)$cesd, V(g2)$GC==1)), xlim=c(0,1), xlab="Depression score (CESD)", col="blue", main="", ylim=c(0,3))
par(new=T)
plot(density(subset(V(g2)$cesd, V(g2)$syph==0 & V(g2)$GC==0)), xlim=c(0,1), xlab="Depression score (CESD)", col="black", main="", ylim=c(0,3))
#legend(13, 0.6, legend=c("Syphilis (n=101)", "Gonorrhea (n=67)", "Neither (n=156)"), text.col=c("red", "blue", "black"))

twot.permutation(subset(V(g2)$cesd, V(g2)$syph==1), subset(V(g2)$cesd, V(g2)$GC==0 & V(g2)$syph==0))
twot.permutation(subset(V(g2)$cesd, V(g2)$GC==1), subset(V(g2)$cesd, V(g2)$GC==0 & V(g2)$syph==0))

# response 


plot.igraph(g2, edge.color=E(g2)$color, vertex.size=2, vertex.label=NA)

plot(layout.fruchterman.reingold(g2, edge.color=E(g2)$color, vertex.size=2, vertex.label=NA))

tkplot(g1, edge.color=E(g1)$color)

plot.igraph(g1, edge.color=E(g1)$color, vertex.size=2, vertex.label=NA)


# debugging not necessary anymroe
e<-c()
e1<-sort(unique(e))
v<-sort(unique(V(g1)$ID))
e1[which((e1 %in% v)==FALSE)]

## T tests
# Get statistics for the differences between index cases and contacts
length(subset(V(g2)$age, V(g2)$index==1))
length(subset(V(g2)$age, V(g2)$index==0))
length(subset(V(g2)$age, V(g2)$index==0 & sexual.contact==1) )

g2.index<-subgraph(g2, V(g2)$index==1)
V(g2.index)$age

# is there a better way to avoid writing all thse things?
index.cases<-subset(V(g2), V(g2)$index==1)
V(g2)$age[index.cases]


# Need to define CT, GC

# compare index and non-index.  Make sure same #s.

t.test(subset(V(g2)$age, V(g2)$index==1), subset(V(g2)$age, V(g2)$index==0))
t.test(subset(V(g2)$male, V(g2)$index==1), subset(V(g2)$male, V(g2)$index==0))
t.test(subset(V(g2)$HIV, V(g2)$index==1 & V(g2)$HIV.miss==0), subset(V(g2)$HIV, V(g2)$index==0 & V(g2)$HIV.miss==0))
t.test(subset(V(g2)$GC, V(g2)$index==1 & V(g2)$GC.miss==0), subset(V(g2)$GC, V(g2)$index==0 & V(g2)$GC.miss==0))
t.test(subset(V(g2)$CT, V(g2)$index==1 & V(g2)$CT.miss==0), subset(V(g2)$CT, V(g2)$index==0 & V(g2)$CT.miss==0))
t.test(subset(V(g2)$syph, V(g2)$index==1 & V(g2)$syph.miss==0), subset(V(g2)$syph, V(g2)$index==0 & V(g2)$syph.miss==0))

t.test(subset(V(g2)$HIV.miss, V(g2)$index==1), subset(V(g2)$HIV.miss, V(g2)$index==0))
t.test(subset(V(g2)$GC.miss, V(g2)$index==1), subset(V(g2)$GC.miss, V(g2)$index==0))
t.test(subset(V(g2)$CT.miss, V(g2)$index==1), subset(V(g2)$CT.miss, V(g2)$index==0))
t.test(subset(V(g2)$syph.miss, V(g2)$index==1), subset(V(g2)$syph.miss, V(g2)$index==0))


subset(V(g2)$age, V(g2)$index==0 & sexual.contact==1))
t.test(subset(V(g2)$age, V(g2)$index==0 & sexual.contact==1),  & sexual.contact==0))

 subset(V(g2)$male, V(g2)$index==0 & sexual.contact==1))
t.test(subset(V(g2)$male, V(g2)$index==0 & sexual.contact==1), & sexual.contact==0))

 subset(V(g2)$HIV, V(g2)$index==0 & sexual.contact==1 & V(g2)$HIV.miss==0))
t.test(subset(V(g2)$HIV, V(g2)$index==0 & sexual.contact==1& V(g2)$HIV.miss==0), )

t.test(subset(V(g2)$GC, V(g2)$index==1& V(g2)$GC.miss==0), subset(V(g2)$GC, V(g2)$index==0 & sexual.contact==1& V(g2)$GC.miss==0))
t.test(subset(V(g2)$GC, V(g2)$index==0 & sexual.contact==1& V(g2)$GC.miss==0), subset(V(g2)$GC, V(g2)$index==0 & sexual.contact==0& V(g2)$GC.miss==0))

t.test(subset(V(g2)$CT, V(g2)$index==1 & V(g2)$CT.miss==0), subset(V(g2)$CT, V(g2)$index==0 & sexual.contact==1& V(g2)$CT.miss==0))
t.test(subset(V(g2)$CT, V(g2)$index==0 & sexual.contact==1& V(g2)$CT.miss==0), subset(V(g2)$CT, V(g2)$index==0 & sexual.contact==0& V(g2)$CT.miss==0))

t.test(subset(V(g2)$syph, V(g2)$index==1 & V(g2)$syph.miss==0), subset(V(g2)$syph, V(g2)$index==0 & sexual.contact==1 & V(g2)$syph.miss==0))
t.test(subset(V(g2)$syph, V(g2)$index==0 & sexual.contact==1 & V(g2)$syph.miss==0), subset(V(g2)$syph, V(g2)$index==0 & sexual.contact==0 & V(g2)$syph.miss==0))


# Compare index and non-index

t.test(subset(V(g2)$age, index.syphilis==3 | index.syphilis==4), subset(V(g2)$age, index.syphilis==1 | index.syphilis==2))

t.test(subset(V(g2)$male, index.syphilis==3 | index.syphilis==4), subset(V(g2)$male, index.syphilis==1 | index.syphilis==2))

t.test(subset(V(g2)$HIV, index.syphilis==3 | index.syphilis==4), subset(V(g2)$HIV, index.syphilis==1 | index.syphilis==2))

t.test(subset(V(g2)$GC, index.syphilis==3 | index.syphilis==4), subset(V(g2)$GC, index.syphilis==1 | index.syphilis==2))

t.test(subset(V(g2)$CT, index.syphilis==3 | index.syphilis==4), subset(V(g2)$CT, index.syphilis==1 | index.syphilis==2))

t.test(subset(V(g2)$syph, index.syphilis==3 | index.syphilis==4), subset(V(g2)$syph, index.syphilis==1 | index.syphilis==2))


t.test(subset(V(g2)$male, V(g2)$index==1), subset(V(g2)$male, V(g2)$index==0))
t.test(subset(V(g2)$HIV, V(g2)$index==1), subset(V(g2)$HIV, V(g2)$index==0))
t.test(subset(V(g2)$GC, V(g2)$index==1), subset(V(g2)$GC, V(g2)$index==0))
t.test(subset(V(g2)$CT, V(g2)$index==1), subset(V(g2)$CT, V(g2)$index==0))
t.test(subset(V(g2)$syph, V(g2)$index==1), subset(V(g2)$syph, V(g2)$index==0))


t.test(subset(V(g2)$job, V(g2)$index==1), subset(V(g2)$job, V(g2)$index==0))
t.test(subset(V(g2)$educ, V(g2)$index==1), subset(V(g2)$educ, V(g2)$index==0))
t.test(subset(V(g2)$partners90d, V(g2)$index==1), subset(V(g2)$partners90d, V(g2)$index==0))
t.test(subset(V(g2)$dep, V(g2)$index==1), subset(V(g2)$dep, V(g2)$index==0))
t.test(subset(V(g2)$crack_1m, V(g2)$index==1), subset(V(g2)$crack_1m, V(g2)$index==0))
t.test(subset(V(g2)$crack_1y, V(g2)$index==1), subset(V(g2)$crack_1m, V(g2)$index==0))
t.test(subset(V(g2)$pot_1m, V(g2)$index==1), subset(V(g2)$pot_1m, V(g2)$index==0))
t.test(subset(V(g2)$pot_1y, V(g2)$index==1), subset(V(g2)$pot_1m, V(g2)$index==0))
t.test(subset(V(g2)$heroin_1m, V(g2)$index==1), subset(V(g2)$heroin_1m, V(g2)$index==0))
t.test(subset(V(g2)$heroin_1y, V(g2)$index==1), subset(V(g2)$heroin_1m, V(g2)$index==0))

# What are these variables?  They are all 1, 2, or 3.  
t.test(subset(V(g2)$msm, V(g2)$index==1), subset(V(g2)$msm, V(g2)$index==0))
t.test(subset(V(g2)$msw, V(g2)$index==1), subset(V(g2)$msw, V(g2)$index==0))
t.test(subset(V(g2)$wsw, V(g2)$index==1), subset(V(g2)$wsw, V(g2)$index==0))
t.test(subset(V(g2)$wsm, V(g2)$index==1), subset(V(g2)$wsm, V(g2)$index==0))

t.test(subset(V(g2)$crack_12m, V(g2)$index==1), subset(V(g2)$crack_12m, V(g2)$index==0))
t.test(subset(V(g2)$IDU_10y, V(g2)$index==1), subset(V(g2)$IDU_10y, V(g2)$index==0))
t.test(subset(V(g2)$IDU_6m, V(g2)$index==1), subset(V(g2)$IDU_6m, V(g2)$index==0))
t.test(subset(V(g2)$homeless10y, V(g2)$index==1), subset(V(g2)$homeless10y, V(g2)$index==0))
t.test(subset(V(g2)$prison10y, V(g2)$index==1), subset(V(g2)$prison10y, V(g2)$index==0))
t.test(subset(V(g2)$prison6m, V(g2)$index==1), subset(V(g2)$prison6m, V(g2)$index==0))

t.test(subset(V(g2)$share_needle, V(g2)$index==1), subset(V(g2)$share_needle, V(g2)$index==0))


sexual.contact<-(V(g2)$index==0 & (V(g2)$ID %in% V(g2.sexual)$ID))


t.test(subset(V(g2)$share_needle, V(g2)$index==0 & sexual.contact==1), subset(V(g2)$share_needle, V(g2)$index==0 & sexual.contact==0))


t.test(subset(V(g2)$marijuana_12m, V(g2)$index==1), subset(V(g2)$marijuana_12m, V(g2)$index==0))
t.test(subset(V(g2)$marijuana_1m, V(g2)$index==1), subset(V(g2)$marijuana_1m, V(g2)$index==0))
t.test(subset(V(g2)$age, V(g2)$index==1), subset(V(g2)$age, V(g2)$index==0))
t.test(subset(V(g2)$age, V(g2)$index==1), subset(V(g2)$age, V(g2)$index==0))
t.test(subset(V(g2)$age, V(g2)$index==1), subset(V(g2)$age, V(g2)$index==0))
t.test(subset(V(g2)$age, V(g2)$index==1), subset(V(g2)$age, V(g2)$index==0))


### SSN plots
# Graphics for presentation
library(gplots)
library(statnet)


# Why can't it list the diseases or scale according to the size of the group?

gonorrhea<- 1:166
syphilis<-c(1:13,167:347)
unknown<-c(14:15,167:191)
venn(list(unknown,gonorrhea,syphilis))


# edge list
SSN2<-read.csv(file="/Users/janet/Desktop/projects/Rompalo-SSN/ssn-linked-edgelist-jun30.csv", header=T)
SSN2<-SSN2[1:308,]
edge.list<-SSN2[,1:3]
colnames(edge.list)<-c("ID", "parent", "sexual")
edge.list.sexual<-SSN2[SSN2[,3]==1,1:3]


# parameters and vertex properties
SSN.ALL<-read.csv(file="/Users/janet/Desktop/projects/Rompalo-SSN/ssn-all.csv", header=T)

colnames(SSN.ALL)<-c("ID", "index_case", "HIV", "GC", "CT", "syphilis", "male", "grade_completed", "marital_status", "main_partner", "livein_partner", "num_partners_90days", "num_male_partners", "num_female_partners")

VA<-SSN.ALL

VA$syphilis[which(VA$syphilis==".")]<-4
syph<-as.numeric(VA$syphilis)

test.sex<-network.initialize(n=nrow(VA), directed=F)

network.vertex.names(test.sex)<-as.character(VA$ID)
set.vertex.attribute(test.sex, attrname="index", value=VA$index_case)
set.vertex.attribute(test.sex, attrname="marital.status", value=VA$marital_status)
set.vertex.attribute(test.sex, attrname="main.partner", value=VA$main_partner)
set.vertex.attribute(test.sex, attrname="livein.partner", value=VA$livein_partner)

hs.grad<-VA$grade_completed>=12
college.grad<-VA$grade_completed==16

set.vertex.attribute(test.sex, attrname="hs.grad", value=hs.grad)
set.vertex.attribute(test.sex, attrname="college.grad", value=college.grad)
set.vertex.attribute(test.sex, attrname="male", value=(VA$male))
set.vertex.attribute(test.sex, attrname="HIV", value=(VA$HIV==1))
set.vertex.attribute(test.sex, attrname="GC", value=(VA$GC))
set.vertex.attribute(test.sex, attrname="syph", value=(syph))
set.vertex.attribute(test.sex, attrname="CT", value=(VA$CT))


v1.sexual<-v2.sexual<-vector(length=nrow(edge.list.sexual))

for (k in 1:nrow(edge.list.sexual)) {
v1.sexual[k]<-match(edge.list.sexual[k,1],network.vertex.names(test.sex))
v2.sexual[k]<-match(edge.list.sexual[k,2],network.vertex.names(test.sex))
add.edge(test.sex,v1.sexual[k],v2.sexual[k], names.eval=c("sexual", "social"), vals.eval=c(1,0))
}
#set.edge.attribute(test.sex, "sexual", 1, e=1:length(test.sex$mel))
plot(test.sex, displayisolates=F, vertex.col="index")
legend("topright", legend=c("Index case", "Contact"), col=c("black", "white"))


library(statnet)

# This file is used for the edge list.  n=442, 8 columns
#SSN<-read.csv(file="/Users/janet/Desktop/projects/Rompalo-SSN/ssn-linked-edgelist-jun4.csv", header=T)
#SSN<-SSN[1:242,]
#edge.list<-SSN[,1:2]
#colnames(edge.list)<-c("ID", "parent")


# This is the corrected file that incorporates the information in the variables studyid, neti [sic], and m13 cross-referenced with the excel file.
SSN2<-read.csv(file="/Users/janet/Desktop/projects/Rompalo-SSN/ssn-linked-edgelist-jun30.csv", header=T)
SSN2<-SSN2[1:308,]
edge.list<-SSN2[,1:3]
colnames(edge.list)<-c("ID", "parent", "sexual")

edge.list.sexual<-SSN2[SSN2[,3]==1,1:3]


# This includes people with no links to anyone and is used for attributes
SSN0<-read.csv(file="/Users/janet/Desktop/projects/Rompalo-SSN/ssn-linked-extra-undirected.csv", header=T)
SSN0<-SSN0[1:543,]

SSN3<-read.csv(file="/Users/janet/Desktop/projects/Rompalo-SSN/ssn-covariates3.csv", header=T)

colnames(SSN3)<-c("ID", "index_case", "male", "black", "grade_completed", "marital_status", "main_partner", "livein_partner", "num_kids", "imprisoned_10yrs", "imprisoned_6mos", "injected_10yrs", "injected_6mos", "arrested_pastyr", "syphilis_ever", "syphilis_90days", "gonorrhea_ever", "gonorrhea_90days", "chlamydia_ever", "chlamydia_90days", "alcohol_wk", "alcohol_drinks_day", "used_anothers_cooker", "used_anothers_needle", "used_unsure_needle", "anal_90d", "vaginal_90d", "oral_90d", "num_partners_90days", "num_male_partners", "num_female_partners", "num_motss", "num_motos", "paid_for_sex", "num_paid_for_sex", "been_paid_for_sex", "num_been_paid_for_sex", "sex_with_crack_smoker", "num_sex_with_crack_smoker", "hivpos_partners")

#SSN.index.SSN2<-merge(SSN2, SSN.index2, by.x="ID", by.y="ID", all.x=T, all.y=T)

# STD status variables:  studyid hiv_i gc_i ct_i syph_i syphstg_i
STD<-read.csv(file="/Users/janet/Desktop/projects/Rompalo-SSN/ssn-stdstatus.csv", header=F)
colnames(STD)<-c("ID", "HIV", "GC", "CT", "syph", "syph_stage")

SSN.STD<-merge(SSN.index.SSN2, STD, by.x="ID", by.y="ID", all.x=T, all.y=T)


VA<-VA0<-unique(SSN.STD)

# I don't seem to need this after bringing in the longer set of variables
#VA<-vertex.attributes<-unique(data.frame(SSN.STD[,1],SSN.STD[,3:5], SSN.STD[,9:13]))
#colnames(VA)<-colnames(vertex.attributes)<-c("ID", "race", "gender", "age", "HIV", "GC", "CT", "syph", "syph.stage")

# Set missing test values to NA.  
VA$GC[VA$GC==4]<-NA
VA$CT[VA$CT==4]<-NA
VA$syph[VA$syph==4]<-NA
VA$HIV[VA$HIV==4]<-NA

# code diffrent numbers for each combination of diseases.


#syph.stage<-1*(VA$syph==1 & VA$syph_stage==1) + 2*(VA$syph==1 & VA$syph_stage==2) + 3*(VA$syph==1 & VA$syph.stage==3)

# code to other syphilis stages.
#syph.stage2<-VA$syph_stage
#syph.stage2<-

gc.syph<-1*(VA$GC==1 & VA$syph==0) + 2*(VA$GC==0 & VA$syph==1) + 3*(VA$GC==1 & VA$syph==1)

gc.syph.hiv<-1*(VA$GC==1 & VA$syph==0 & VA$HIV==2) + 2*(VA$GC==0 & VA$syph==1 & VA$HIV==2) + 4*(VA$GC==1 & VA$syph==1 & VA$HIV==2) + 3*(VA$GC==0 & VA$syph==0 & VA$HIV==1) + 5*(VA$GC==0 & VA$syph==1 & VA$HIV==1) + 6*(VA$GC==1 & VA$syph==1 & VA$HIV==1)

age.new<-1*(VA$age<=19) + 2*(VA$age>=20 & VA$age<=24)+ 3*(VA$age>=25 & VA$age<=29) + 4*(VA$age>=30 & VA$age<=34) + 5*(VA$age>=35 & VA$age<=39) +  6*(VA$age>=40 & VA$age<=44) + 7*(VA$age>=45 & VA$age<=49) + 8*(VA$age>=50 & VA$age<=65)


#vertex.attributes<-unique(data.frame(SSN[,1],SSN[,3:5]))
#colnames(vertex.attributes)<-c("ID", "race", "gender", "age")

# create empty graph of the right size
test.sex<-network.initialize(n=nrow(VA), directed=F)

network.vertex.names(test.sex)<-as.character(VA$ID)
set.vertex.attribute(test.sex, attrname="index", value=VA$index_case)
set.vertex.attribute(test.sex, attrname="marital.status", value=VA$marital_status)
set.vertex.attribute(test.sex, attrname="main.partner", value=VA$main_partner)

hs.grad<-VA$grade_completed>=12
college.grad<-VA$grade_completed==16


set.vertex.attribute(test.sex, attrname="hs.grad", value=hs.grad)
set.vertex.attribute(test.sex, attrname="college.grad", value=college.grad)


set.vertex.attribute(test.sex, attrname="age", value=age.new)
set.vertex.attribute(test.sex, attrname="male", value=(VA$male.y))
set.vertex.attribute(test.sex, attrname="AArace", value=(VA$RACE=="AA"))
set.vertex.attribute(test.sex, attrname="HIV", value=(VA$HIV==1))
set.vertex.attribute(test.sex, attrname="GC", value=(VA$GC))
set.vertex.attribute(test.sex, attrname="syph", value=(VA$syph))
set.vertex.attribute(test.sex, attrname="syph.stage", value=(VA$syph_stage))
set.vertex.attribute(test.sex, attrname="CT", value=(VA$CT))
set.vertex.attribute(test.sex, attrname="gc.syph", value=gc.syph)
set.vertex.attribute(test.sex, attrname="gc.syph.hiv", value=gc.syph.hiv)


#Now make the graph by adding edges between the right people
# this graph treats sexual and social ties as the same


### Try to put sexual and social ties on same network.  
# add sexual ties.  set attribute sexual to be 1.
# add social ties.  set attribute social to be 1.


v1.sexual<-v2.sexual<-vector(length=nrow(edge.list.sexual))
for (k in 1:nrow(edge.list.sexual)) {
v1.sexual[k]<-match(edge.list.sexual[k,1],network.vertex.names(test.sex))
v2.sexual[k]<-match(edge.list.sexual[k,2],network.vertex.names(test.sex))
add.edge(test.sex,v1.sexual[k],v2.sexual[k], names.eval=c("sexual", "social"), vals.eval=c(1,0))
}
#set.edge.attribute(test.sex, "sexual", 1, e=1:length(test.sex$mel))
plot(test.sex, displayisolates=F, vertex.col="index")
legend("topright", legend=c("Index case", "Contact"), col=c("black", "white"))

plot(test.sex, displayisolates=F, vertex.col="syph.stage")

# figure out how edges are displayed
for (k in 1:20) {
print(k) 
print(get.edges(test.sex,k))
#print(get.edge.attribute(get.edges(test.sex, k), "sexual"))
}
# save a copy of the graph without the social edges.  
# DOESN'T WORK!  Copy is also changed.
test.social<-test.sex


# before add the social edges, test for similarity of GC and syphilis
test2<-test.sex
mixingmatrix(test2, "GC")
mixingmatrix(test2, "syph")

model1.social.gc<-ergm(test2 ~ edges + nodematch("GC"), propoposaltype="tnt", verbose=T)
summary(model1.social.gc)
model1.social.syph<-ergm(test2 ~ edges + nodematch("syph"), propoposaltype="tnt")
summary(model1.social.syph)
model1.social.ct<-ergm(test2 ~ edges + nodematch("CT"), propoposaltype="tnt")
summary(model1.social.ct)


# add social edges to graph as well
v1.social<-v2.social<-vector(length=nrow(edge.list))
for (k in 1:nrow(edge.list)) {
v1.social[k]<-match(edge.list[k,1],network.vertex.names(test.sex))
v2.social[k]<-match(edge.list[k,2],network.vertex.names(test.sex))

#check whether missing vertices before add edge
#if (is.na(v1.social[k]) | is.na(v2.social[k])) {
#	print(k)
#}

add.edge(test.social,v1.social[k],v2.social[k], names.eval=c("sexual", "social"), vals.eval=c(0,1))
}


test2<-test.sex
mixingmatrix(test2, "GC")
mixingmatrix(test2, "syph")

model1.sex.gc<-ergm(test2 ~ edges + nodematch("GC"), propoposaltype="tnt", verbose=T)
summary(model1.sex.gc)
model1.sex.syph<-ergm(test2 ~ edges + nodematch("syph"), propoposaltype="tnt")
summary(model1.sex.syph)
model1.sex.ct<-ergm(test2 ~ edges + nodematch("CT"), propoposaltype="tnt")
summary(model1.sex.ct)


plot(test.social, displayisolates=F, vertex.col="syph.stage", usearrows=F, displaylabels=F, label=VA$FNAME, boxed.labels=F, edge.lty="sexual")

legend("topright", legend=c("Index case", "Contact"), col=c("black", "white"), fill=T)


plot(test.social, displayisolates=F, vertex.col="syph.stage", edge.lty="sexual")

legend("topright", legend=c("Stage 1", "stage 2", "stage 3", "unknown", "unknown"), col=c(1, 2, 3, 4, 6), fill=T)


# delete vertices of degree 0, but save copy with the isolates first
test.social.with<-test.social
table(degree(test.social, cmode="outdegree") )
delete.vertices(test.social, which(degree(test.social)==0))
table(degree(test.social, cmode="outdegree") )


test.sex.with<-test.sex
table(degree(test.sex, cmode="outdegree") )
delete.vertices(test.sex, which(degree(test.sex)==0))
table(degree(test.sex, cmode="outdegree") )


# table of component sizes
table(component.dist(test.sex)$csize) 
table(degree(test.sex, cmode="outdegree") )


test2<-test.sex

summary(test2 ~ degree(0:6))
between<-betweenness(test2, gmode="graph")

# mixing matrix by syphilis stage

mixingmatrix(test2, "syph.stage")

summary(lm(between ~ VA$GC + VA$syph + VA$CT))


# look at degree size
table(degree(test2))

# do the demographics for the non-isolates:
summary(test2)
summary(subset(test2, degree(test2)==0))


# plot social and sexual graphs
plot(test.social, displayisolates=F, vertex.col="syph.stage")
plot(test.sex, displayisolates=F, vertex.col="syph.stage")


# Plot the social network graphs 
# vertex size:  , vertex.cex=0.7 
plot(test2, displayisolates=F, vertex.col="syph.stage")
gplot(test2, gmode="graph", displayisolates=F, interactive=F, mode="spring")

# , displaylabels=T

plot(test2, displayisolates=F, vertex.col="GC")
plot(test2, displayisolates=F, vertex.col="syph")
plot(test2, displayisolates=F, vertex.col="gc.syph")
plot(test2, displayisolates=F, vertex.col="gc.syph.hiv")

degree(test2) 

# Table of all the STD values of the non-isolates
table(gc.syph.hiv[which(degree(test2)!=0)])

plot(test2, displayisolates=T, vertex.col="gc.syph.hiv")


mixingmatrix(test2, "GC")
mixingmatrix(test2, "syph")

model1.gc<-ergm(test2 ~ edges + nodematch("GC"), propoposaltype="tnt")
summary(model1.gc)
model1.syph<-ergm(test2 ~ edges + nodematch("syph"))
model1.ct<-ergm(test2 ~ edges + nodematch("CT"))


#
max(degree(test2))
quantile(degree(test2))
summary(degree(test2))

# Next:  find syphilis diagnosis in the data.  

Variables I want:  gc_i ct_1 syph_i syphstg_i 

Number of people identified from each root:  hiv_n gc_n ct_n syph_n preg_n syphstg_n

number of sexual partners identified?  sexcnt


#######Attempt:  construct directed graph
#test.directed<-network.initialize(n=nrow(vertex.attributes), directed=T)
#Now make the graph by adding edges between the right people
for (k in 1:nrow(edge.list)) {
v1<-match(edge.list[k,1],network.vertex.names(test.directed))
v2<-match(edge.list[k,2],network.vertex.names(test.directed))
#print(k)
#print(is.na(v1))
#print(is.na(v2))
add.edge(test.directed,v1,v2)
}


#### Attempt:  construct using edge list
edge.test<-read.csv(  "/Users/janet/Desktop/projects/Rompalo SSN/id-parent-only.csv", header=T)
net.test<-network(x=edge.test, directed=T, multiple=F, matrix.type="edgelist")

edge.test2<-read.csv(  "/Users/janet/Desktop/projects/Rompalo SSN/ssn-only-linked.csv", header=T)
net.test2<-network(x=edge.test2, directed=T, multiple=F, matrix.type="edgelist", bipartite=F)
plot(net.test2)


edge.test3<-read.csv(  "/Users/janet/Desktop/projects/Rompalo SSN/ssn-linked-edgelist.csv", header=T)
net.test3<-network(x=edge.test3, directed=T, multiple=F, matrix.type="edgelist", bipartite=F)
#plot(net.test3)


net.test2 %v% "gender"<-


##################

par(mfrow=c(4,2))
# test for diff in degree by gender
summary(test2 ~ degree(1:6, "male"))
deg.male<-matrix(summary(test2 ~ degree(1:6, "male")), nrow=2, byrow=T)
rownames(deg.male)<-c("Female", "Male")
colnames(deg.male)<-1:6
fisher.test(deg.male)
barplot(deg.male, col=c("green", "red"), beside=T, main="Degree centrality by gender", xlab="Degree", ylab="Frequency", legend.text=rownames(deg.male))


#test for diff in degree by syphilis status
summary(test2 ~ degree(0:6, "syph"))
deg.syph<-matrix(summary(test2 ~ degree(0:6, "syph")), nrow=3, byrow=T)[1:2,]
rownames(deg.syph)<-c("No syphilis", "Syphilis")
colnames(deg.syph)<-0:6
fisher.test(deg.syph)
barplot(deg.syph, col=c("green", "red"), beside=T, main="Degree centrality by syphilis status", xlab="Degree", ylab="Frequency", legend.text=rownames(deg.syph))

# test by GC status
summary(test2 ~ degree(0:6, "GC"))
deg.GC<-matrix(summary(test2 ~ degree(0:6, "GC")), nrow=3, byrow=T)[1:2,]
rownames(deg.GC)<-c("No Gonorrhea", "Gonorrhea")
colnames(deg.GC)<-0:6
fisher.test(deg.GC)
barplot(deg.GC, col=c("green", "red"), beside=T, main="Degree centrality by gonorrhea status", xlab="Degree", ylab="Frequency", legend.text=rownames(deg.GC))


# test by CT status
summary(test2 ~ degree(0:6, "CT"))
deg.CT<-matrix(summary(test2 ~ degree(0:6, "CT")), nrow=3, byrow=T)[1:2,]
rownames(deg.CT)<-c("No Chlamydia", "Chlamydia")
colnames(deg.CT)<-0:6
fisher.test(deg.CT)
barplot(deg.CT, col=c("green", "red"), beside=T, main="Degree centrality by chlamydia status", xlab="Degree", ylab="Frequency", legend.text=rownames(deg.CT))


# test by HIV status
summary(test2 ~ degree(0:6, "HIV"))
deg.HIV<-matrix(summary(test2 ~ degree(0:6, "HIV")), nrow=3, byrow=T)[1:2,]
rownames(deg.HIV)<-c("No HIV", "HIV")
colnames(deg.HIV)<-0:6
fisher.test(deg.HIV)
barplot(deg.HIV, col=c("green", "red"), beside=T, main="Degree centrality by HIV status", xlab="Degree", ylab="Frequency", legend.text=rownames(deg.HIV))


#test by syph stage
summary(test2 ~ degree(0:6, "syph.stage"))
deg.syph2<-matrix(summary(test2 ~ degree(0:6, "syph.stage")), nrow=5, byrow=T)[1:4,]
rownames(deg.syph2)<-c("No syphilis", "Stage 1 syphilis", "Stage 2 syphilis", "Stage 3 syphilis")
colnames(deg.syph2)<-0:6
chisq.test(deg.syph2)
barplot(deg.syph2, col=c("green", "red", "blue", "black"), beside=T, main="Degree centrality by syphilis status", xlab="Degree", ylab="Frequency", legend.text=rownames(deg.syph2))


# No difference by syphilis stage
deg.syph3<-matrix(summary(test2 ~ degree(0:6, "syph.stage")), nrow=5, byrow=T)[2:4,]
rownames(deg.syph3)<-c("Stage 1 syphilis", "Stage 2 syphilis", "Stage 3 syphilis")
colnames(deg.syph3)<-0:6
fisher.test(deg.syph3)


# test by male
summary(test2 ~ degree(0:6, "male"))
deg.male<-matrix(summary(test2 ~ degree(0:6, "male")), nrow=2, byrow=T)
rownames(deg.male)<-c("Female", "Male")
colnames(deg.male)<-0:6
fisher.test(deg.male)
barplot(deg.male, col=c("green", "red"), beside=T, main="Degree centrality by gender", xlab="Degree", ylab="Frequency", legend.text=rownames(deg.male))


deg.AArace<-matrix(summary(test2 ~ degree(0:6, "AArace")), nrow=2, byrow=T)
rownames(deg.AArace)<-c("Not African-American", "African-American")
colnames(deg.AArace)<-0:6
fisher.test(deg.AArace)
barplot(deg.AArace, col=c("green", "red"), beside=T, main="Degree centrality by race", xlab="Degree", ylab="Frequency", legend.text=rownames(deg.AArace))


# test by age
age.new<-1*(VA$age<=19) + 2*(VA$age>=20 & VA$age<=24)+ 3*(VA$age>=25 & VA$age<=29) + 4*(VA$age>=30 & VA$age<=34) + 5*(VA$age>=35 & VA$age<=39) +  6*(VA$age>=40 & VA$age<=44) + 7*(VA$age>=45 & VA$age<=49) + 8*(VA$age>=50 & VA$age<=65)


deg.age<-matrix(summary(test2 ~ degree(0:6, "age")), ncol=7, byrow=T)
rownames(deg.age)<-c("15-19", "20-24", "25-29", "30-34", "35-39", "40-44", "45-49", "50-65", "unsure")
colnames(deg.age)<-0:6
chisq.test(deg.age[1:8,])
#barplot(deg.age, col=c("green", "red"), beside=T, main="Degree centrality by race", xlab="Degree", ylab="Frequency", legend.text=rownames(deg.AArace))


# find demographics by participants
apply(deg.male[,2:7], 1, sum)
apply(deg.syph[,2:7], 1, sum)
apply(deg.syph2[,2:7], 1, sum)
apply(deg.GC[,2:7], 1, sum)
apply(deg.CT[,2:7], 1, sum)
apply(deg.AArace[,2:7], 1, sum)
apply(deg.age[1:8,2:7], 1, sum)
apply(deg.HIV[,2:7], 1, sum)

barplot(apply(deg.age[1:8,2:7], 1, sum), col="blue", xlab="Age (years)", ylab="Frequency")

# are there are a lot of triangles? (why would I care?)
summary(test2 ~ triangle)
